# Supplementary material for: Cross-reactive Dengue virus-specific CD8+ T cells protect against Zika virus during pregnancy
Source: Nat Commun. 2018 Aug 2;9:3042. doi: 10.1038/s41467-018-05458-0 (PMC6072705; doi:10.1038/s41467-018-05458-0)
Supplement: Supplementary file 4 — Supplementary Data 1 [file 41467_2018_5458_MOESM4_ESM.xlsx]

## Sheet: Sheet1
Supplementary Data 1. Values of n
Figures	n per group (condition)
Fig. 1a	38 (Non-immune + Mock)	15 (DENV2-immune + Mock)
	34 (Non-immune + ZIKV Isotype)	22 (DENV2-immune + ZIKV Isotype)
	43 (Non-immune + ZIKV Anti-CD8)	25 (DENV2-immune + ZIKV Anti-CD8)
Fig. 1b	38 (Non-immune + Mock)	15 (DENV2-immune + Mock)
	34 (Non-immune + ZIKV Isotype)	22 (DENV2-immune + ZIKV Isotype)
	43 (Non-immune + ZIKV Anti-CD8)	25 (DENV2-immune + ZIKV Anti-CD8)
Fig. 1c	38 (Non-immune + Mock)	15 (DENV2-immune + Mock)
	26 (Non-immune + ZIKV Anti-CD4)	35 (DENV2-immune + ZIKV Anti-CD4)
	36 (Non-immune + ZIKV Anti-CD4+CD8)	38 (DENV2-immune + ZIKV Anti-CD4+CD8)
Fig. 1d	38 (Non-immune + Mock)	15 (DENV2-immune + Mock)
	26 (Non-immune + ZIKV Anti-CD4)	35 (DENV2-immune + ZIKV Anti-CD4)
	36 (Non-immune + ZIKV Anti-CD4+CD8)	38 (DENV2-immune + ZIKV Anti-CD4+CD8)
Fig. 1e	38 (Non-immune + Mock)	15 (DENV2-immune + Mock)
	34 (Non-immune + ZIKV Isotype)	22 (DENV2-immune + ZIKV Isotype)
	43 (Non-immune + ZIKV Anti-CD8)	25 (DENV2-immune + ZIKV Anti-CD8)
Fig. 1f	38 (Non-immune + Mock)	15 (DENV2-immune + Mock)
	26 (Non-immune + ZIKV Anti-CD4)	35 (DENV2-immune + ZIKV Anti-CD4)
	36 (Non-immune + ZIKV Anti-CD4+CD8)	38 (DENV2-immune + ZIKV Anti-CD4+CD8)
Fig. 2a	34 (Non-immune + Mock)	31 (DENV2-immune + Mock)
	35 (Non-immune + ZIKV)	43 (DENV2-immune + ZIKV Isotype)
		39 (DENV2-immune + ZIKV Anti-CD8)
Fig. 2b	34 (Non-immune + Mock)	31 (DENV2-immune + Mock)
	35 (Non-immune + ZIKV)	43 (DENV2-immune + ZIKV Isotype)
		39 (DENV2-immune + ZIKV Anti-CD8)
Fig. 2c	5 (Non-immune + ZIKV)	5 (DENV2-immune + ZIKV + Isotype)
		4 (DENV2-immune + ZIKV + Anti-CD8)
Fig. 2d	5 (Non-immune + ZIKV)	5 (DENV2-immune + ZIKV + Isotype)
		4 (DENV2-immune + ZIKV + Anti-CD8)
Fig. 2e	5 (Non-immune + ZIKV)	5 (DENV2-immune + ZIKV + Isotype)
		4 (DENV2-immune + ZIKV + Anti-CD8)
Fig. 2f	35 (Non-immune + ZIKV)	43 (DENV2-immune + ZIKV + Isotype)
		39 (DENV2-immune + ZIKV + Anti-CD8)
Fig. 2g	35 (Non-immune + ZIKV)	43 (DENV2-immune + ZIKV + Isotype)
		39 (DENV2-immune + ZIKV + Anti-CD8)
Fig. 2h	35 (Non-immune + ZIKV)	43 (DENV2-immune + ZIKV + Isotype)
		39 (DENV2-immune + ZIKV + Anti-CD8)
Fig. 2i	35 (Non-immune + ZIKV)	43 (DENV2-immune + ZIKV + Isotype)
		39 (DENV2-immune + ZIKV + Anti-CD8)
Fig. 2j	35 (Non-immune + ZIKV)	43 (DENV2-immune + ZIKV + Isotype)
		39 (DENV2-immune + ZIKV + Anti-CD8)
Fig. 2k	35 (Non-immune + ZIKV)	43 (DENV2-immune + ZIKV + Isotype)
		39 (DENV2-immune + ZIKV + Anti-CD8)
Fig. 3a	3 (DENV2-immune + ZIKV Isotype) E9.5	6 (DENV2-immune + ZIKV Isotype) E10.5
	4 (DENV2-immune + ZIKV Anti-CD8) E9.5	6 (DENV2-immune + ZIKV Anti-CD8) E10.5
Fig. 3b	3 (DENV2-immune + ZIKV Isotype) E9.5	6 (DENV2-immune + ZIKV Isotype) E10.5
	4 (DENV2-immune + ZIKV Anti-CD8) E9.5	6 (DENV2-immune + ZIKV Anti-CD8) E10.5
Fig. 3c	3 (DENV2-immune + ZIKV Isotype) E9.5	6 (DENV2-immune + ZIKV Isotype) E10.5
	4 (DENV2-immune + ZIKV Anti-CD8) E9.5	6 (DENV2-immune + ZIKV Anti-CD8) E10.5
Fig. 3d	19 (DENV2-immune + ZIKV Isotype) E9.5	46 (DENV2-immune + ZIKV Isotype) E10.5
	35 (DENV2-immune + ZIKV Anti-CD8) E9.5	48 (DENV2-immune + ZIKV Anti-CD8) E10.5
Fig. 4a	31 (DENV2-immune + WT + Mock)	37 (DENV2-immune + Cd8-/- + Mock)
	43 (DENV2-immune + WT + ZIKV Isotype)	51 (DENV2-immune + Cd8-/- + ZIKV)
	39 (DENV2-immune + WT + ZIKV Anti-CD8)
Fig. 4b	31 (DENV2-immune + WT + Mock)	37 (DENV2-immune + Cd8-/- + Mock)
	43 (DENV2-immune + WT + ZIKV Isotype)	51 (DENV2-immune + Cd8-/- + ZIKV)
	39 (DENV2-immune + WT + ZIKV Anti-CD8)
Fig. 4c	31 (DENV2-immune + WT + Mock)	37 (DENV2-immune + Cd8-/- + Mock)
	43 (DENV2-immune + WT + ZIKV Isotype)	51 (DENV2-immune + Cd8-/- + ZIKV)
	39 (DENV2-immune + WT + ZIKV Anti-CD8)
Fig. 5a	6 (Non-immune + Mock)	6 (DENV2-immune + Mock)
	6 (Non-immune + ZIKV)	4 (DENV2-immune +ZIKV)
Fig. 5b	6 (Non-immune + Mock)	6 (DENV2-immune + Mock)
	6 (Non-immune + ZIKV)	4 (DENV2-immune + ZIKV)
Fig. 5c	6 (Non-immune)
	4 (DENV2-immune)
Fig. 5d	6 (Non-immune)
	4 (DENV2-immune)
Fig. 5e	6 (Non-immune + Mock)	6 (DENV2-immune + Mock)
	6 (Non-immune + ZIKV)	4 (DENV2-immune + ZIKV)
Fig. 5f	6 (Non-immune)
	4 (DENV2-immune)
Fig. 5g	6 (Non-immune)
	4 (DENV2-immune)
Fig. 5h	6 (Non-immune + Mock)	6 (DENV2-immune + Mock)
	6 (Non-immune + ZIKV)	4 (DENV2-immune + ZIKV)
Fig. 5i	6 (Non-immune)
	4 (DENV2-immune)
Fig. 5j	6 (Non-immune)
	4 (DENV2-immune)
Fig. 6a	6 (Non-immune + Mock)	4 (DENV2-immune + Mock)
	5 (Non-immune + ZIKV)	5 (DENV2-immune + ZIKV)
Fig. 6b	5 (Non-immune)
	5 (DENV2-immune)
Fig. 6c	5 (Non-immune)
	5 (DENV2-immune)
Fig. 6d	6 (Non-immune + Mock)	4 (DENV2-immune + Mock)
	5 (Non-immune + ZIKV)	5 (DENV2-immune + ZIKV)
Fig. 6e	5 (Non-immune)
	5 (DENV2-immune)
Fig. 6f	5 (Non-immune)
	5 (DENV2-immune)
Fig. 6g	6 (Non-immune + Mock)	4 (DENV2-immune + Mock)
	5 (Non-immune + ZIKV)	5 (DENV2-immune + ZIKV)
Fig. 6h	5 (Non-immune)
	5 (DENV2-immune)
Fig. 6i	5 (Non-immune)
	5 (DENV2-immune)
Fig. 7a	6 (Non-immune + Mock)	4 (DENV2-immune + Mock)
	4 (Non-immune + ZIKV)	5 (DENV2-immune + ZIKV)
Fig. 7b	6 (Non-immune + Mock)	4 (DENV2-immune + Mock)
	4 (Non-immune + ZIKV)	5 (DENV2-immune + ZIKV)
Fig. 7c	4 (Non-immune)
	5 (DENV2-immune)
Fig. 7d	6 (Non-immune + Mock)	4 (DENV2-immune + Mock)
	4 (Non-immune + ZIKV)	5 (DENV2-immune + ZIKV)
Fig. 7e	4 (Non-immune)
	5 (DENV2-immune)
Fig. 7f	23 (Mock)
	36 (ZIKV/DENV cross-reactive peptides)
Fig. 7g	18 (Naive CD8+ T cells)
	17 (DENV2 CD8+ T cells)
Supplementary Fig. 1a	38 (Mock)	34 (FSS + ZIKV R.O.)
		11 (FSS + ZIKV S.C.)
Supplementary Fig. 1b	38 (Mock)	34 (FSS + ZIKV R.O.)
		11 (FSS + ZIKV S.C.)
Supplementary Fig. 1c	38 (Mock)	34 (FSS + ZIKV R.O.)
		11 (FSS + ZIKV S.C.)
Supplementary Fig. 2a	4 (Non-immune + ZIKV Isotype)	3 (DENV2-immune + ZIKV Isotype)
	5 (Non-immune + ZIKV Anti-CD8)	3 (DENV2-immune + ZIKV Anti-CD8)
Supplementary Fig. 2b	4 (Non-immune + ZIKV Isotype)	3 (DENV2-immune + ZIKV Isotype)
	5 (Non-immune + ZIKV Anti-CD8)	3 (DENV2-immune + ZIKV Anti-CD8)
Supplementary Fig. 2c	4 (Non-immune + ZIKV Isotype)	3 (DENV2-immune + ZIKV Isotype)
	5 (Non-immune + ZIKV Anti-CD8)	3 (DENV2-immune + ZIKV Anti-CD8)
Supplementary Fig. 2d	4 (Non-immune + ZIKV Isotype)	3 (DENV2-immune + ZIKV Isotype)
	4 (Non-immune + ZIKV Anti-CD4)	4 (DENV2-immune + ZIKV Anti-CD4)
Supplementary Fig. 2e	4 (Non-immune + ZIKV Isotype)	3 (DENV2-immune + ZIKV Isotype)
	4 (Non-immune + ZIKV Anti-CD4)	4 (DENV2-immune + ZIKV Anti-CD4)
Supplementary Fig. 2f	4 (Non-immune + ZIKV Isotype)	3 (DENV2-immune + ZIKV Isotype)
	4 (Non-immune + ZIKV Anti-CD4)	4 (DENV2-immune + ZIKV Anti-CD4)
Supplementary Fig. 2g	4 (Non-immune + ZIKV Anti-CD4)	4 (DENV2-immune + ZIKV Anti-CD4)
	5 (Non-immune + ZIKV Anti-CD8)	3 (DENV2-immune + ZIKV Anti-CD8)
Supplementary Fig. 2h	4 (Non-immune + ZIKV Anti-CD4)	4 (DENV2-immune + ZIKV Anti-CD4)
	5 (Non-immune + ZIKV Anti-CD8)	3 (DENV2-immune + ZIKV Anti-CD8)
Supplementary Fig. 2i	4 (Non-immune + ZIKV Anti-CD4)	4 (DENV2-immune + ZIKV Anti-CD4)
	5 (Non-immune + ZIKV Anti-CD8)	3 (DENV2-immune + ZIKV Anti-CD8)
Supplementary Fig. 2j	5 (Non-immune + ZIKV Anti-CD8)	3 (DENV2-immune + ZIKV Anti-CD8)
	4 (Non-immune + ZIKV Anti-CD4+CD8)	5 (DENV2-immune + ZIKV Anti-CD4+CD8)
Supplementary Fig. 2k	5 (Non-immune + ZIKV Anti-CD8)	3 (DENV2-immune + ZIKV Anti-CD8)
	4 (Non-immune + ZIKV Anti-CD4+CD8)	5 (DENV2-immune + ZIKV Anti-CD4+CD8)
Supplementary Fig. 2l	5 (Non-immune + ZIKV Anti-CD8)	3 (DENV2-immune + ZIKV Anti-CD8)
	4 (Non-immune + ZIKV Anti-CD4+CD8)	5 (DENV2-immune + ZIKV Anti-CD4+CD8)
Supplementary Fig. 3	34 (Non-immune + Mock)	31 (DENV2-immune + Mock)
	35 (Non-immune + ZIKV)	43 (DENV2-immune + ZIKV Isotype)
		39 (DENV2-immune + ZIKV Anti-CD8)
Supplementary Fig. 4	5 (Non-immune + Isotype) Spleen	5 (DENV2-immune + Isotype) Spleen
	5 (Non-immune + Isotype) Placenta+Decidua	5 (DENV2-immune + Isotype) Placenta+Decidua
	4 (Non-immune + Anti-CD8) Spleen	5 (DENV2-immune + Anti-CD8) Spleen
	4 (Non-immune + Anti-CD8) Placenta+Decidua	5 (DENV2-immune + Anti-CD8) Placenta+Decidua
Supplementary Fig. 5a	35 (Non-immune + ZIKV)
	30 (DENV2-immune + ZIKV)
Supplementary Fig. 5b	35 (Non-immune + ZIKV)
	30 (DENV2-immune + ZIKV)
Supplementary Fig. 5c	35 (Non-immune + ZIKV)
	30 (DENV2-immune + ZIKV)
Supplementary Fig. 5d	5 (Non-immune + ZIKV)
	5 (DENV2-immune + ZIKV)
Supplementary Fig. 5e	35 (Non-immune + ZIKV)
	30 (DENV2-immune + ZIKV)
Supplementary Fig. 6	4 (Non-immune)
	4 (DENV2-immune)
