# Supplementary material for: Cross-reactive Dengue virus-specific CD8+ T cells protect against Zika virus during pregnancy
Source: Nat Commun. 2018 Aug 2;9:3042. doi: 10.1038/s41467-018-05458-0 (PMC6072705; doi:10.1038/s41467-018-05458-0)
Supplement: Supplementary file 5 — Supplementary Data 2 [file 41467_2018_5458_MOESM5_ESM.xlsx]

## Sheet: Sheet1
Supplementary Data 2. Values of p
Figures	p-values (comparison, test)
Fig. 1a	<0.0001 (Non-immune + Mock vs Non-immune + ZIKV + Isotype, A Kruskal-Wallis one-way ANOVA)
	<0.0001 (Non-immune + Mock vs Non-immune + ZIKV + Anti-CD8, A Kruskal-Wallis one-way ANOVA)
	>0.9999 (Non-immune + Mock vs DENV2-immune + Mock, A Kruskal-Wallis one-way ANOVA)
	>0.9999 (Non-immune + Mock vs DENV2-immune + ZIKV + Isotype, A Kruskal-Wallis one-way ANOVA)
	<0.0001 (Non-immune + Mock vs DENV2-immune + ZIKV + Anti-CD8, A Kruskal-Wallis one-way ANOVA)
	>0.9999 (Non-immune + ZIKV + Isotype vs Non-immune + ZIKV + Anti-CD8, A Kruskal-Wallis one-way ANOVA)
	<0.0001 (Non-immune + ZIKV + Isotype vs DENV2-immune + Mock, A Kruskal-Wallis one-way ANOVA)
	<0.0001 (Non-immune + ZIKV + Isotype vs DENV2-immune + ZIKV + Isotype, A Kruskal-Wallis one-way ANOVA)
	>0.9999 (Non-immune + ZIKV + Isotype vs DENV2-immune + ZIKV + Anti-CD8, A Kruskal-Wallis one-way ANOVA)
	<0.0001 (Non-immune + ZIKV + Anti-CD8 vs DENV2-immune + Mock, A Kruskal-Wallis one-way ANOVA)
	<0.0001 (Non-immune + ZIKV + Anti-CD8 vs DENV2-immune + ZIKV + Isotype, A Kruskal-Wallis one-way ANOVA)
	>0.9999 (Non-immune + ZIKV + Anti-CD8 vs DENV2-immune + ZIKV + Anti-CD8, A Kruskal-Wallis one-way ANOVA)
	>0.9999 (DENV2-immune + Mock vs DENV2-immune + ZIKV + Isotype, A Kruskal-Wallis one-way ANOVA)
	<0.0001 (DENV2-immune + Mock vs DENV2-immune + ZIKV + Anti-CD8, A Kruskal-Wallis one-way ANOVA)
	0.0113 (DENV2-immune + ZIKV + Isotype vs DENV2-immune + ZIKV + Anti-CD8, A Kruskal-Wallis one-way ANOVA)
Fig. 1b	<0.0001 (Non-immune + Mock vs Non-immune + ZIKV + Isotype, A Kruskal-Wallis one-way ANOVA)
	<0.0001 (Non-immune + Mock vs Non-immune + ZIKV + Anti-CD8, A Kruskal-Wallis one-way ANOVA)
	>0.9999 (Non-immune + Mock vs DENV2-immune + Mock, A Kruskal-Wallis one-way ANOVA)
	>0.9999 (Non-immune + Mock vs DENV2-immune + ZIKV + Isotype, A Kruskal-Wallis one-way ANOVA)
	<0.0001 (Non-immune + Mock vs DENV2-immune + ZIKV + Anti-CD8, A Kruskal-Wallis one-way ANOVA)
	>0.9999 (Non-immune + ZIKV + Isotype vs Non-immune + ZIKV + Anti-CD8, A Kruskal-Wallis one-way ANOVA)
	<0.0001 (Non-immune + ZIKV + Isotype vs DENV2-immune + Mock, A Kruskal-Wallis one-way ANOVA)
	<0.0001 (Non-immune + ZIKV + Isotype vs DENV2-immune + ZIKV + Isotype, A Kruskal-Wallis one-way ANOVA)
	0.9120 (Non-immune + ZIKV + Isotype vs DENV2-immune + ZIKV + Anti-CD8, A Kruskal-Wallis one-way ANOVA)
	<0.0001 (Non-immune + ZIKV + Anti-CD8 vs DENV2-immune + Mock, A Kruskal-Wallis one-way ANOVA)
	<0.0001 (Non-immune + ZIKV + Anti-CD8 vs DENV2-immune + ZIKV + Isotype, A Kruskal-Wallis one-way ANOVA)
	>0.9999 (Non-immune + ZIKV + Anti-CD8 vs DENV2-immune + ZIKV + Anti-CD8, A Kruskal-Wallis one-way ANOVA)
	>0.9999 (DENV2-immune + Mock vs DENV2-immune + ZIKV + Isotype, A Kruskal-Wallis one-way ANOVA)
	<0.0001 (DENV2-immune + Mock vs DENV2-immune + ZIKV + Anti-CD8, A Kruskal-Wallis one-way ANOVA)
	0.0006 (DENV2-immune + ZIKV + Isotype vs DENV2-immune + ZIKV + Anti-CD8, A Kruskal-Wallis one-way ANOVA)
Fig. 1c	<0.0001 (Non-immune + Mock vs Non-immune + ZIKV + Anti-CD4, A Kruskal-Wallis one-way ANOVA)
	<0.0001 (Non-immune + Mock vs Non-immune + ZIKV + Anti-CD4+CD8, A Kruskal-Wallis one-way ANOVA)
	>0.9999 (Non-immune + Mock vs DENV2-immune + Mock, A Kruskal-Wallis one-way ANOVA)
	>0.9999 (Non-immune + Mock vs DENV2-immune + ZIKV + Anti-CD4, A Kruskal-Wallis one-way ANOVA)
	<0.0001 (Non-immune + Mock vs DENV2-immune + ZIKV + Anti-CD4+CD8, A Kruskal-Wallis one-way ANOVA)
	>0.9999 (Non-immune + ZIKV + Anti-CD4 vs Non-immune + ZIKV + Anti-CD4+CD8, A Kruskal-Wallis one-way ANOVA)
	<0.0001 (Non-immune + ZIKV + Anti-CD4 vs DENV2-immune + Mock, A Kruskal-Wallis one-way ANOVA)
	0.0002 (Non-immune + ZIKV + Anti-CD4 vs DENV2-immune + ZIKV + Anti-CD4, A Kruskal-Wallis one-way ANOVA)
	>0.9999 (Non-immune + ZIKV + Anti-CD4 vs DENV2-immune + ZIKV + Anti-CD4+CD8, A Kruskal-Wallis one-way ANOVA)
	<0.0001 (Non-immune + ZIKV + Anti-CD4+CD8 vs DENV2-immune + Mock, A Kruskal-Wallis one-way ANOVA)
	<0.0001 (Non-immune + ZIKV + Anti-CD4+CD8 vs DENV2-immune + ZIKV + Anti-CD4, A Kruskal-Wallis one-way ANOVA)
	>0.9999 (Non-immune + ZIKV + Anti-CD4+CD8 vs DENV2-immune + ZIKV + Anti-CD4+CD8, A Kruskal-Wallis one-way ANOVA)
	>0.9999 (DENV2-immune + Mock vs DENV2-immune + ZIKV + Anti-CD4, A Kruskal-Wallis one-way ANOVA)
	<0.0001 (DENV2-immune + Mock vs DENV2-immune + ZIKV + Anti-CD4+CD8, A Kruskal-Wallis one-way ANOVA)
	0.0001 (DENV2-immune + ZIKV + Anti-CD4 vs DENV2-immune + ZIKV + Anti-CD4+CD8, A Kruskal-Wallis one-way ANOVA)
Fig. 1d	<0.0001 (Non-immune + Mock vs Non-immune + ZIKV + Anti-CD4, A Kruskal-Wallis one-way ANOVA)
	<0.0001 (Non-immune + Mock vs Non-immune + ZIKV + Anti-CD4+CD8, A Kruskal-Wallis one-way ANOVA)
	>0.9999 (Non-immune + Mock vs DENV2-immune + Mock, A Kruskal-Wallis one-way ANOVA)
	0.0509 (Non-immune + Mock vs DENV2-immune + ZIKV + Anti-CD4, A Kruskal-Wallis one-way ANOVA)
	<0.0001 (Non-immune + Mock vs DENV2-immune + ZIKV + Anti-CD4+CD8, A Kruskal-Wallis one-way ANOVA)
	>0.9999 (Non-immune + ZIKV + Anti-CD4 vs Non-immune + ZIKV + Anti-CD4+CD8, A Kruskal-Wallis one-way ANOVA)
	<0.0001 (Non-immune + ZIKV + Anti-CD4 vs DENV2-immune + Mock, A Kruskal-Wallis one-way ANOVA)
	0.0155 (Non-immune + ZIKV + Anti-CD4 vs DENV2-immune + ZIKV + Anti-CD4, A Kruskal-Wallis one-way ANOVA)
	>0.9999 (Non-immune + ZIKV + Anti-CD4 vs DENV2-immune + ZIKV + Anti-CD4+CD8, A Kruskal-Wallis one-way ANOVA)
	<0.0001 (Non-immune + ZIKV + Anti-CD4+CD8 vs DENV2-immune + Mock, A Kruskal-Wallis one-way ANOVA)
	0.0002 (Non-immune + ZIKV + Anti-CD4+CD8 vs DENV2-immune + ZIKV + Anti-CD4, A Kruskal-Wallis one-way ANOVA)
	>0.9999 (Non-immune + ZIKV + Anti-CD4+CD8 vs DENV2-immune + ZIKV + Anti-CD4+CD8, A Kruskal-Wallis one-way ANOVA)
	0.2575 (DENV2-immune + Mock vs DENV2-immune + ZIKV + Anti-CD4, A Kruskal-Wallis one-way ANOVA)
	<0.0001 (DENV2-immune + Mock vs DENV2-immune + ZIKV + Anti-CD4+CD8, A Kruskal-Wallis one-way ANOVA)
	<0.0001 (DENV2-immune + ZIKV + Anti-CD4 vs DENV2-immune + ZIKV + Anti-CD4+CD8, A Kruskal-Wallis one-way ANOVA)
Fig. 2a	0.0002 (Non-immune + Mock vs Non-immune + ZIKV, A Kruskal-Wallis one-way ANOVA)
	>0.9999 (Non-immune + Mock vs DENV2-immune + Mock, A Kruskal-Wallis one-way ANOVA)
	>0.9999 (Non-immune + Mock vs DENV2-immune + ZIKA + Isotype, A Kruskal-Wallis one-way ANOVA)
	<0.0001 (Non-immune + Mock vs DENV2-immune + ZIKA + Anti-CD8, A Kruskal-Wallis one-way ANOVA)
	<0.0001 (Non-immune + ZIKV vs DENV2-immune + Mock, A Kruskal-Wallis one-way ANOVA)
	<0.0001 (Non-immune + ZIKV vs DENV2-immune + ZIKA + Isotype, A Kruskal-Wallis one-way ANOVA)
	0.3815 (Non-immune + ZIKV vs DENV2-immune + ZIKA + Anti-CD8, A Kruskal-Wallis one-way ANOVA)
	>0.9999 (DENV2-immune + Mock vs DENV2-immune + ZIKV + Isotype, A Kruskal-Wallis one-way ANOVA)
	<0.0001 (DENV2-immune + Mock vs DENV2-immune + ZIKV + Anti-CD8, A Kruskal-Wallis one-way ANOVA)
	<0.0001 (DENV2-immune + ZIKA Isotype vs DENV2-immune + ZIKV + Anti-CD8, A Kruskal-Wallis one-way ANOVA)
Fig. 2b	<0.0001 (Non-immune + Mock vs Non-immune + ZIKV, A Kruskal-Wallis one-way ANOVA)
	>0.9999 (Non-immune + Mock vs DENV2-immune + Mock, A Kruskal-Wallis one-way ANOVA)
	>0.9999 (Non-immune + Mock vs DENV2-immune + ZIKA + Isotype, A Kruskal-Wallis one-way ANOVA)
	<0.0001 (Non-immune + Mock vs DENV2-immune + ZIKA + Anti-CD8, A Kruskal-Wallis one-way ANOVA)
	0.0004 (Non-immune + ZIKV vs DENV2-immune + Mock, A Kruskal-Wallis one-way ANOVA)
	0.0003 (Non-immune + ZIKV vs DENV2-immune + ZIKA + Isotype, A Kruskal-Wallis one-way ANOVA)
	0.0074 (Non-immune + ZIKV vs DENV2-immune + ZIKA + Anti-CD8, A Kruskal-Wallis one-way ANOVA)
	>0.9999 (DENV2-immune + Mock vs DENV2-immune + ZIKV + Isotype, A Kruskal-Wallis one-way ANOVA)
	<0.0001 (DENV2-immune + Mock vs DENV2-immune + ZIKV + Anti-CD8, A Kruskal-Wallis one-way ANOVA)
	<0.0001 (DENV2-immune + ZIKA + Isotype vs DENV2-immune + ZIKV + Anti-CD8, A Kruskal-Wallis one-way ANOVA)
Fig. 2c	>0.9999 (Non-immune + ZIKV vs DENV2-immune + ZIKA + Isotype, A Kruskal-Wallis one-way ANOVA)
	0.0277 (Non-immune + ZIKV vs DENV2-immune + Anti-CD8, A Kruskal-Wallis one-way ANOVA)
	0.0277 (DENV2-immune + ZIKV + Isotype vs DENV2-immune + ZIKV + Anti-CD8, A Kruskal-Wallis one-way ANOVA)
Fig. 2d	>0.9999 (Non-immune + ZIKV vs DENV2-immune + ZIKA + Isotype, A Kruskal-Wallis one-way ANOVA)
	0.0277 (Non-immune + ZIKV vs DENV2-immune + Anti-CD8, A Kruskal-Wallis one-way ANOVA)
	0.0277 (DENV2-immune + ZIKV + Isotype vs DENV2-immune + ZIKV + Anti-CD8, A Kruskal-Wallis one-way ANOVA)
Fig. 2e	0.0045 (Non-immune + ZIKV vs DENV2-immune + ZIKA + Isotype, A Kruskal-Wallis one-way ANOVA)
	0.7850 (Non-immune + ZIKV vs DENV2-immune + Anti-CD8, A Kruskal-Wallis one-way ANOVA)
	0.1841 (DENV2-immune + ZIKV + Isotype vs DENV2-immune + ZIKV + Anti-CD8, A Kruskal-Wallis one-way ANOVA)
Fig. 2f	<0.0001 (Non-immune + ZIKV vs DENV2-immune + ZIKA + Isotype, A Kruskal-Wallis one-way ANOVA)
	0.7454 (Non-immune + ZIKV vs DENV2-immune + Anti-CD8, A Kruskal-Wallis one-way ANOVA)
	<0.0001 (DENV2-immune + ZIKV + Isotype vs DENV2-immune + ZIKV + Anti-CD8, A Kruskal-Wallis one-way ANOVA)
Fig. 2g	>0.9999 (Non-immune + ZIKV vs DENV2-immune + ZIKA + Isotype, A Kruskal-Wallis one-way ANOVA)
	0.3395 (Non-immune + ZIKV vs DENV2-immune + Anti-CD8, A Kruskal-Wallis one-way ANOVA)
	>0.9999 (DENV2-immune + ZIKV + Isotype vs DENV2-immune + ZIKV + Anti-CD8, A Kruskal-Wallis one-way ANOVA)
Fig. 2h	0.0042 (Non-immune + ZIKV vs DENV2-immune + ZIKA + Isotype, A Kruskal-Wallis one-way ANOVA)
	>0.9999 (Non-immune + ZIKV vs DENV2-immune + Anti-CD8, A Kruskal-Wallis one-way ANOVA)
	0.0467 (DENV2-immune + ZIKV + Isotype vs DENV2-immune + ZIKV + Anti-CD8, A Kruskal-Wallis one-way ANOVA)
Fig. 2i	0.0008 (Non-immune + ZIKV vs DENV2-immune + ZIKA + Isotype, A Kruskal-Wallis one-way ANOVA)
	>0.9999 (Non-immune + ZIKV vs DENV2-immune + Anti-CD8, A Kruskal-Wallis one-way ANOVA)
	0.0005 (DENV2-immune + ZIKV + Isotype vs DENV2-immune + ZIKV + Anti-CD8, A Kruskal-Wallis one-way ANOVA)
Fig. 2j	0.8168 (Non-immune + ZIKV vs DENV2-immune + ZIKA + Isotype, A Kruskal-Wallis one-way ANOVA)
	0.0048 (Non-immune + ZIKV vs DENV2-immune + Anti-CD8, A Kruskal-Wallis one-way ANOVA)
	0.0045 (DENV2-immune + ZIKV + Isotype vs DENV2-immune + ZIKV + Anti-CD8, A Kruskal-Wallis one-way ANOVA)
Fig. 2k	0.0705 (Non-immune + ZIKV vs DENV2-immune + ZIKA + Isotype, A Kruskal-Wallis one-way ANOVA)
	0.1204 (Non-immune + ZIKV vs DENV2-immune + Anti-CD8, A Kruskal-Wallis one-way ANOVA)
	0.0006 (DENV2-immune + ZIKV + Isotype vs DENV2-immune + ZIKV + Anti-CD8, A Kruskal-Wallis one-way ANOVA)
Fig. 3a	0.1143 (DENV2-immune + ZIKV + Isotype vs DENV2-immune + ZIKV + Anti-CD8, Two-tailed Mann-Whitney test) E9.5
	0.0649 (DENV2-immune + ZIKV + Isotype vs DENV2-immune + ZIKV + Anti-CD8, Two-tailed Mann-Whitney test) E10.5
Fig. 3b	>0.9999 (DENV2-immune + ZIKV + Isotype vs DENV2-immune + ZIKV + Anti-CD8, Two-tailed Mann-Whitney test) E9.5
	0.0173 (DENV2-immune + ZIKV + Isotype vs DENV2-immune + ZIKV + Anti-CD8, Two-tailed Mann-Whitney test) E10.5
Fig. 3c	0.0571 (DENV2-immune + ZIKV + Isotype vs DENV2-immune + ZIKV + Anti-CD8, Two-tailed Mann-Whitney test) E9.5
	0.0022 (DENV2-immune + ZIKV + Isotype vs DENV2-immune + ZIKV + Anti-CD8, Two-tailed Mann-Whitney test) E10.5
Fig. 3d	<0.0001 (DENV2-immune + ZIKV + Isotype vs DENV2-immune + ZIKV + Anti-CD8, Two-tailed Mann-Whitney test) E9.5
	<0.0001 (DENV2-immune + ZIKV + Isotype vs DENV2-immune + ZIKV + Anti-CD8, Two-tailed Mann-Whitney test) E10.5
Fig. 4b	0.0400 (Non-immune + Mock + prM169-177 vs Non-immune + ZIKV + prM169-177, Two-tailed Mann-Whitney test)
	0.7796 (Non-immune + Mock + E294-302 vs Non-immune + ZIKV + E294-302, Two-tailed Mann-Whitney test)
	0.4322 (Non-immune + Mock + E297-305 vs Non-immune + ZIKV + E297-305, Two-tailed Mann-Whitney test)
	0.1911 (Non-immune + Mock + NS31866-1874 vs Non-immune + ZIKV + NS31866-1874, Two-tailed Mann-Whitney test)
	0.1189 (Non-immune + Mock + NS52783-2792 vs Non-immune + ZIKV + NS52783-2792, Two-tailed Mann-Whitney test)
	0.0571 (Non-immune + Mock + Control (-) vs Non-immune + ZIKV + Control (-), Two-tailed Mann-Whitney test)
	>0.9999 (Non-immune + Mock + Control (+) vs Non-immune + ZIKV + Control (+), Two-tailed Mann-Whitney test)
	0.0286 (DENV2-immune + Mock + prM169-177 vs DENV2-immune + ZIKV + prM169-177, Two-tailed Mann-Whitney test)
	0.0286 (DENV2-immune + Mock + E294-302 vs DENV2-immune + ZIKV + E294-302, Two-tailed Mann-Whitney test)
	0.2571 (DENV2-immune + Mock + E297-305 vs DENV2-immune + ZIKV + E297-305, Two-tailed Mann-Whitney test)
	0.0286 (DENV2-immune + Mock + NS31866-1874 vs DENV2-immune + ZIKV + NS31866-1874, Two-tailed Mann-Whitney test)
	0.0286 (DENV2-immune + Mock + NS52783-2792 vs DENV2-immune + ZIKV + NS52783-2792, Two-tailed Mann-Whitney test)
	0.8000 (DENV2-immune + Mock + Control (-) vs DENV2-immune + ZIKV + Control (-), Two-tailed Mann-Whitney test)
	0.6667 (DENV2-immune + Mock + Control (+) vs DENV2-immune + ZIKV + Control (+), Two-tailed Mann-Whitney test)
Fig. 4c	0.0040 (Non-immune + prM169-177 vs DENV2-immune + prM169-177, Two-tailed Mann-Whitney test)
	0.0040 (Non-immune + E294-302 vs DENV2-immune + E294-302, Two-tailed Mann-Whitney test)
	0.0027 (Non-immune + E297-305 vs DENV2-immune + E297-305, Two-tailed Mann-Whitney test)
	0.0040 (Non-immune + NS31866-1874 vs DENV2-immune + NS31866-1874, Two-tailed Mann-Whitney test)
	0.0040 (Non-immune + NS52783-2792 vs DENV2-immune + NS52783-2792, Two-tailed Mann-Whitney test)
Fig. 4d	0.0040 (Non-immune + prM169-177 vs DENV2-immune + prM169-177, Two-tailed Mann-Whitney test)
	0.0040 (Non-immune + E294-302 vs DENV2-immune + E294-302, Two-tailed Mann-Whitney test)
	0.0040 (Non-immune + E297-305 vs DENV2-immune + E297-305, Two-tailed Mann-Whitney test)
	0.0040 (Non-immune + NS31866-1874 vs DENV2-immune + NS31866-1874, Two-tailed Mann-Whitney test)
	0.0040 (Non-immune + NS52783-2792 vs DENV2-immune + NS52783-2792, Two-tailed Mann-Whitney test)
Fig. 4e	>0.9999 (Non-immune + Mock + prM169-177 vs Non-immune + ZIKV + prM169-177, Two-tailed Mann-Whitney test)
	>0.9999 (Non-immune + Mock + E294-302 vs Non-immune + ZIKV + E294-302, Two-tailed Mann-Whitney test)
	>0.9999 (Non-immune + Mock + E297-305 vs Non-immune + ZIKV + E297-305, Two-tailed Mann-Whitney test)
	0.4286 (Non-immune + Mock + NS31866-1874 vs Non-immune + ZIKV + NS31866-1874, Two-tailed Mann-Whitney test)
	>0.9999 (Non-immune + Mock + NS52783-2792 vs Non-immune + ZIKV + NS52783-2792, Two-tailed Mann-Whitney test)
	0.4000 (Non-immune + Mock + Control (-) vs Non-immune + ZIKV + Control (-), Two-tailed Mann-Whitney test)
	0.3333 (Non-immune + Mock + Control (+) vs Non-immune + ZIKV + Control (+), Two-tailed Mann-Whitney test)
	0.5429 (DENV2-immune + Mock + prM169-177 vs DENV2-immune + ZIKV + prM169-177, Two-tailed Mann-Whitney test)
	0.3429 (DENV2-immune + Mock + E294-302 vs DENV2-immune + ZIKV + E294-302, Two-tailed Mann-Whitney test)
	0.5714 (DENV2-immune + Mock + E297-305 vs DENV2-immune + ZIKV + E297-305, Two-tailed Mann-Whitney test)
	0.8857 (DENV2-immune + Mock + NS31866-1874 vs DENV2-immune + ZIKV + NS31866-1874, Two-tailed Mann-Whitney test)
	0.8857 (DENV2-immune + Mock + NS52783-2792 vs DENV2-immune + ZIKV + NS52783-2792, Two-tailed Mann-Whitney test)
	>0.9999 (DENV2-immune + Mock + Control (-) vs DENV2-immune + ZIKV + Control (-), Two-tailed Mann-Whitney test)
	0.3333 (DENV2-immune + Mock + Control (+) vs DENV2-immune + ZIKV + Control (+), Two-tailed Mann-Whitney test)
Fig. 4f	0.0286 (Non-immune + prM169-177 vs DENV2-immune + prM169-177, Two-tailed Mann-Whitney test)
	0.0286 (Non-immune + E294-302 vs DENV2-immune + E294-302, Two-tailed Mann-Whitney test)
	0.0286 (Non-immune + E297-305 vs DENV2-immune + E297-305, Two-tailed Mann-Whitney test)
	0.0286 (Non-immune + NS31866-1874 vs DENV2-immune + NS31866-1874, Two-tailed Mann-Whitney test)
	0.0286 (Non-immune + NS52783-2792 vs DENV2-immune + NS52783-2792, Two-tailed Mann-Whitney test)
Fig. 4g	0.0020 (Non-immune + prM169-177 vs DENV2-immune + prM169-177, Two-tailed Mann-Whitney test)
	0.0081 (Non-immune + E294-302 vs DENV2-immune + E294-302, Two-tailed Mann-Whitney test)
	0.0020 (Non-immune + E297-305 vs DENV2-immune + E297-305, Two-tailed Mann-Whitney test)
	0.0020 (Non-immune + NS31866-1874 vs DENV2-immune + NS31866-1874, Two-tailed Mann-Whitney test)
	0.0040 (Non-immune + NS52783-2792 vs DENV2-immune + NS52783-2792, Two-tailed Mann-Whitney test)
Fig. 4h	0.0426 (Non-immune + Mock + prM169-177 vs Non-immune + ZIKV + prM169-177, Two-tailed Mann-Whitney test)
	0.0080 (Non-immune + Mock + E294-302 vs Non-immune + ZIKV + E294-302, Two-tailed Mann-Whitney test)
	0.0413 (Non-immune + Mock + E297-305 vs Non-immune + ZIKV + E297-305, Two-tailed Mann-Whitney test)
	0.0426 (Non-immune + Mock + NS31866-1874 vs Non-immune + ZIKV + NS31866-1874, Two-tailed Mann-Whitney test)
	0.0813 (Non-immune + Mock + NS52783-2792 vs Non-immune + ZIKV + NS52783-2792, Two-tailed Mann-Whitney test)
	0.1333 (Non-immune + Mock + Control (-) vs Non-immune + ZIKV + Control (-), Two-tailed Mann-Whitney test)
	0.1333 (Non-immune + Mock + Control (+) vs Non-immune + ZIKV + Control (+), Two-tailed Mann-Whitney test)
	0.0095 (DENV2-immune + Mock + prM169-177 vs DENV2-immune + ZIKV + prM169-177, Two-tailed Mann-Whitney test)
	0.0095 (DENV2-immune + Mock + E294-302 vs DENV2-immune + ZIKV + E294-302, Two-tailed Mann-Whitney test)
	0.0095 (DENV2-immune + Mock + E297-305 vs DENV2-immune + ZIKV + E297-305, Two-tailed Mann-Whitney test)
	0.0095 (DENV2-immune + Mock + NS31866-1874 vs DENV2-immune + ZIKV + NS31866-1874, Two-tailed Mann-Whitney test)
	0.0095 (DENV2-immune + Mock + NS52783-2792 vs DENV2-immune + ZIKV + NS52783-2792, Two-tailed Mann-Whitney test)
	0.1333 (DENV2-immune + Mock + Control (-) vs DENV2-immune + ZIKV + Control (-), Two-tailed Mann-Whitney test)
	0.3333 (DENV2-immune + Mock + Control (+) vs DENV2-immune + ZIKV + Control (+), Two-tailed Mann-Whitney test)
Fig. 4i	0.0027 (Non-immune + prM169-177 vs DENV2-immune + prM169-177, Two-tailed Mann-Whitney test)
	0.0293 (Non-immune + E294-302 vs DENV2-immune + E294-302, Two-tailed Mann-Whitney test)
	0.0067 (Non-immune + E297-305 vs DENV2-immune + E297-305, Two-tailed Mann-Whitney test)
	0.0200 (Non-immune + NS31866-1874 vs DENV2-immune + NS31866-1874, Two-tailed Mann-Whitney test)
	0.0813 (Non-immune + NS52783-2792 vs DENV2-immune + NS52783-2792, Two-tailed Mann-Whitney test)
Fig. 4j	0.0040 (Non-immune + prM169-177 vs DENV2-immune + prM169-177, Two-tailed Mann-Whitney test)
	0.0040 (Non-immune + E294-302 vs DENV2-immune + E294-302, Two-tailed Mann-Whitney test)
	0.0040 (Non-immune + E297-305 vs DENV2-immune + E297-305, Two-tailed Mann-Whitney test)
	0.0040 (Non-immune + NS31866-1874 vs DENV2-immune + NS31866-1874, Two-tailed Mann-Whitney test)
	0.0040 (Non-immune + NS52783-2792 vs DENV2-immune + NS52783-2792, Two-tailed Mann-Whitney test)
Fig. 5a	0.0048 (Non-immune + Mock + prM169-177 vs Non-immune + ZIKV + prM169-177, Two-tailed Mann-Whitney test)
	0.0095 (Non-immune + Mock + E294-302 vs Non-immune + ZIKV + E294-302, Two-tailed Mann-Whitney test)
	0.0048 (Non-immune + Mock + E297-305 vs Non-immune + ZIKV + E297-305, Two-tailed Mann-Whitney test)
	0.0048 (Non-immune + Mock + NS31866-1874 vs Non-immune + ZIKV + NS31866-1874, Two-tailed Mann-Whitney test)
	0.0095 (Non-immune + Mock + NS52783-2792 vs Non-immune + ZIKV + NS52783-2792, Two-tailed Mann-Whitney test)
	0.1000 (Non-immune + Mock + Control (-) vs Non-immune + ZIKV + Control (-), Two-tailed Mann-Whitney test)
	0.2000 (Non-immune + Mock + Control (+) vs Non-immune + ZIKV + Control (+), Two-tailed Mann-Whitney test)
	0.0159 (DENV2-immune + Mock + prM169-177 vs DENV2-immune + ZIKV + prM169-177, Two-tailed Mann-Whitney test)
	0.0159 (DENV2-immune + Mock + E294-302 vs DENV2-immune + ZIKV + E294-302, Two-tailed Mann-Whitney test)
	0.0159 (DENV2-immune + Mock + E297-305 vs DENV2-immune + ZIKV + E297-305, Two-tailed Mann-Whitney test)
	0.0159 (DENV2-immune + Mock + NS31866-1874 vs DENV2-immune + ZIKV + NS31866-1874, Two-tailed Mann-Whitney test)
	0.0159 (DENV2-immune + Mock + NS52783-2792 vs DENV2-immune + ZIKV + NS52783-2792, Two-tailed Mann-Whitney test)
	0.6667 (DENV2-immune + Mock + Control (-) vs DENV2-immune + ZIKV + Control (-), Two-tailed Mann-Whitney test)
	0.6667 (DENV2-immune + Mock + Control (+) vs DENV2-immune + ZIKV + Control (+), Two-tailed Mann-Whitney test)
Fig. 5b	0.0159 (Non-immune + prM169-177 vs DENV2-immune + prM169-177, Two-tailed Mann-Whitney test)
	0.0159 (Non-immune + E294-302 vs DENV2-immune + E294-302, Two-tailed Mann-Whitney test)
	0.1111 (Non-immune + E297-305 vs DENV2-immune + E297-305, Two-tailed Mann-Whitney test)
	0.0159 (Non-immune + NS31866-1874 vs DENV2-immune + NS31866-1874, Two-tailed Mann-Whitney test)
	0.0635 (Non-immune + NS52783-2792 vs DENV2-immune + NS52783-2792, Two-tailed Mann-Whitney test)
Fig. 5c	0.1111 (Non-immune + prM169-177 vs DENV2-immune + prM169-177, Two-tailed Mann-Whitney test)
	0.1905 (Non-immune + E294-302 vs DENV2-immune + E294-302, Two-tailed Mann-Whitney test)
	0.2857 (Non-immune + E297-305 vs DENV2-immune + E297-305, Two-tailed Mann-Whitney test)
	0.1905 (Non-immune + NS31866-1874 vs DENV2-immune + NS31866-1874, Two-tailed Mann-Whitney test)
	0.2857 (Non-immune + NS52783-2792 vs DENV2-immune + NS52783-2792, Two-tailed Mann-Whitney test)
Fig. 5d	0.0048 (Non-immune + Mock + prM169-177 vs Non-immune + ZIKV + prM169-177, Two-tailed Mann-Whitney test)
	0.0048 (Non-immune + Mock + E294-302 vs Non-immune + ZIKV + E294-302, Two-tailed Mann-Whitney test)
	0.0048 (Non-immune + Mock + E297-305 vs Non-immune + ZIKV + E297-305, Two-tailed Mann-Whitney test)
	0.0048 (Non-immune + Mock + NS31866-1874 vs Non-immune + ZIKV + NS31866-1874, Two-tailed Mann-Whitney test)
	0.0048 (Non-immune + Mock + NS52783-2792 vs Non-immune + ZIKV + NS52783-2792, Two-tailed Mann-Whitney test)
	0.7000 (Non-immune + Mock + Control (-) vs Non-immune + ZIKV + Control (-), Two-tailed Mann-Whitney test)
	0.3000 (Non-immune + Mock + Control (+) vs Non-immune + ZIKV + Control (+), Two-tailed Mann-Whitney test)
	0.0159 (DENV2-immune + Mock + prM169-177 vs DENV2-immune + ZIKV + prM169-177, Two-tailed Mann-Whitney test)
	0.0159 (DENV2-immune + Mock + E294-302 vs DENV2-immune + ZIKV + E294-302, Two-tailed Mann-Whitney test)
	0.0159 (DENV2-immune + Mock + E297-305 vs DENV2-immune + ZIKV + E297-305, Two-tailed Mann-Whitney test)
	0.0159 (DENV2-immune + Mock + NS31866-1874 vs DENV2-immune + ZIKV + NS31866-1874, Two-tailed Mann-Whitney test)
	0.0159 (DENV2-immune + Mock + NS52783-2792 vs DENV2-immune + ZIKV + NS52783-2792, Two-tailed Mann-Whitney test)
	>0.9999 (DENV2-immune + Mock + Control (-) vs DENV2-immune + ZIKV + Control (-), Two-tailed Mann-Whitney test)
	>0.9999 (DENV2-immune + Mock + Control (+) vs DENV2-immune + ZIKV + Control (+), Two-tailed Mann-Whitney test)
Fig. 5e	0.0159 (Non-immune + prM169-177 vs DENV2-immune + prM169-177, Two-tailed Mann-Whitney test)
	0.0159 (Non-immune + E294-302 vs DENV2-immune + E294-302, Two-tailed Mann-Whitney test)
	0.0159 (Non-immune + E297-305 vs DENV2-immune + E297-305, Two-tailed Mann-Whitney test)
	0.0159 (Non-immune + NS31866-1874 vs DENV2-immune + NS31866-1874, Two-tailed Mann-Whitney test)
	0.0159 (Non-immune + NS52783-2792 vs DENV2-immune + NS52783-2792, Two-tailed Mann-Whitney test)
Fig. 5f	0.0635 (Non-immune + prM169-177 vs DENV2-immune + prM169-177, Two-tailed Mann-Whitney test)
	0.0635 (Non-immune + E294-302 vs DENV2-immune + E294-302, Two-tailed Mann-Whitney test)
	0.0635 (Non-immune + E297-305 vs DENV2-immune + E297-305, Two-tailed Mann-Whitney test)
	0.0317 (Non-immune + NS31866-1874 vs DENV2-immune + NS31866-1874, Two-tailed Mann-Whitney test)
	0.0635 (Non-immune + NS52783-2792 vs DENV2-immune + NS52783-2792, Two-tailed Mann-Whitney test)
Fig. 5g	0.0095 (Non-immune + Mock + prM169-177 vs Non-immune + ZIKV + prM169-177, Two-tailed Mann-Whitney test)
	0.0095 (Non-immune + Mock + E294-302 vs Non-immune + ZIKV + E294-302, Two-tailed Mann-Whitney test)
	0.0095 (Non-immune + Mock + E297-305 vs Non-immune + ZIKV + E297-305, Two-tailed Mann-Whitney test)
	0.0095 (Non-immune + Mock + NS31866-1874 vs Non-immune + ZIKV + NS31866-1874, Two-tailed Mann-Whitney test)
	0.0095 (Non-immune + Mock + NS52783-2792 vs Non-immune + ZIKV + NS52783-2792, Two-tailed Mann-Whitney test)
	0.6667 (Non-immune + Mock + Control (-) vs Non-immune + ZIKV + Control (-), Two-tailed Mann-Whitney test)
	0.6667 (Non-immune + Mock + Control (+) vs Non-immune + ZIKV + Control (+), Two-tailed Mann-Whitney test)
	0.0159 (DENV2-immune + Mock + prM169-177 vs DENV2-immune + ZIKV + prM169-177, Two-tailed Mann-Whitney test)
	0.0159 (DENV2-immune + Mock + E294-302 vs DENV2-immune + ZIKV + E294-302, Two-tailed Mann-Whitney test)
	0.0159 (DENV2-immune + Mock + E297-305 vs DENV2-immune + ZIKV + E297-305, Two-tailed Mann-Whitney test)
	0.0159 (DENV2-immune + Mock + NS31866-1874 vs DENV2-immune + ZIKV + NS31866-1874, Two-tailed Mann-Whitney test)
	0.0159 (DENV2-immune + Mock + NS52783-2792 vs DENV2-immune + ZIKV + NS52783-2792, Two-tailed Mann-Whitney test)
	0.3333 (DENV2-immune + Mock + Control (-) vs DENV2-immune + ZIKV + Control (-), Two-tailed Mann-Whitney test)
	0.2000 (DENV2-immune + Mock + Control (+) vs DENV2-immune + ZIKV + Control (+), Two-tailed Mann-Whitney test)
Fig. 5h	0.0159 (Non-immune + prM169-177 vs DENV2-immune + prM169-177, Two-tailed Mann-Whitney test)
	0.0159 (Non-immune + E294-302 vs DENV2-immune + E294-302, Two-tailed Mann-Whitney test)
	0.0159 (Non-immune + E297-305 vs DENV2-immune + E297-305, Two-tailed Mann-Whitney test)
	0.0317 (Non-immune + NS31866-1874 vs DENV2-immune + NS31866-1874, Two-tailed Mann-Whitney test)
	0.0159 (Non-immune + NS52783-2792 vs DENV2-immune + NS52783-2792, Two-tailed Mann-Whitney test)
Fig. 5i	0.0317 (Non-immune + prM169-177 vs DENV2-immune + prM169-177, Two-tailed Mann-Whitney test)
	0.1111 (Non-immune + E294-302 vs DENV2-immune + E294-302, Two-tailed Mann-Whitney test)
	0.0159 (Non-immune + E297-305 vs DENV2-immune + E297-305, Two-tailed Mann-Whitney test)
	0.0317 (Non-immune + NS31866-1874 vs DENV2-immune + NS31866-1874, Two-tailed Mann-Whitney test)
	0.0159 (Non-immune + NS52783-2792 vs DENV2-immune + NS52783-2792, Two-tailed Mann-Whitney test)
Fig. 6b	0.0159 (Non-immune + Mock + IFNg+ vs Non-immune + ZIKV + IFNg+, Two-tailed Mann-Whitney test)
	0.0079 (Non-immune + Mock + IFNg+TNF+ vs Non-immune + ZIKV + IFNg+TNF+, Two-tailed Mann-Whitney test)
	0.0159 (DENV2-immune + Mock + IFNg+ vs DENV2-immune + ZIKV + IFNg+, Two-tailed Mann-Whitney test)
	0.0159 (DENV2-immune + Mock + IFNg+TNF+ vs DENV2-immune + ZIKV + IFNg+TNF+, Two-tailed Mann-Whitney test)
Fig. 6c	0.0159 (Non-immune + IFNg+ vs DENV2-immune + IFNg+, Two-tailed Mann-Whitney test)
	0.0159 (Non-immune + IFNg+TNF+ vs DENV2-immune + IFNg+TNF+, Two-tailed Mann-Whitney test)
Fig. 6d	0.2063 (Granzyme B + Mock + Non-immune vs Granzyme B + ZIKV + Non-immune, Two-tailed Mann-Whitney test)
	0.0159 (Granzyme B + Mock + DENV2-immune vs Granzyme B + ZIKV + DENV2-immune, Two-tailed Mann-Whitney test)
Fig. 6e	0.0159 (Granzyme B + Non-immune vs Granzyme B + DENV2-immune, Two-tailed Mann-Whitney test)
Fig. 6f	<0.0001 (Mock vs ZIKV/DENV cross-reactive peptides, Two-tailed Mann-Whitney test)
Fig. 6g	0.0016 (Non-immune CD8+ T cells vs DENV2 CD8+ T cells, Two-tailed Mann-Whitney test)
Supplementary Fig. 1b	<0.0001 (Mock vs FSS + ZIKV + R.O., A Kruskal-Wallis one-way ANOVA)
	0.0031 (Mock vs FSS + ZIKV + R.O., A Kruskal-Wallis one-way ANOVA)
	0.1266 (Mock vs ZIKV + R.O. + ZIKV + S.C., A Kruskal-Wallis one-way ANOVA)
Supplementary Fig. 1b	<0.0001 (Mock vs FSS + ZIKV + R.O., A Kruskal-Wallis one-way ANOVA)
	0.0004 (Mock vs FSS + ZIKV + R.O., A Kruskal-Wallis one-way ANOVA)
	0.3703 (Mock vs ZIKV + R.O. + ZIKV + S.C., A Kruskal-Wallis one-way ANOVA)
Supplementary Fig. 3a	0.4742 (Non-immune + ZIKV + Isotype vs Non-immune + ZIKV + Anti-CD8, A Kruskal-Wallis one-way ANOVA)
	0.5468 (Non-immune + ZIKV + Isotype vs DENV2-immune + ZIKV + Isotype, A Kruskal-Wallis one-way ANOVA)
	>0.9999 (Non-immune + ZIKV + Isotype vs DENV2-immune + ZIKV + Anti-CD8, A Kruskal-Wallis one-way ANOVA)
	0.0043 (Non-immune + ZIKV + Anti-CD8 vs DENV2-immune + ZIKV + Isotype, A Kruskal-Wallis one-way ANOVA)
	0.1889 (Non-immune + ZIKV + Anti-CD8 vs DENV2-immune + ZIKV + Anti-CD8, A Kruskal-Wallis one-way ANOVA)
	>0.9999 (DENV2-immune + ZIKV + Isotype vs DENV2-immune + ZIKV + Anti-CD8, A Kruskal-Wallis one-way ANOVA)
Supplementary Fig. 3b	0.1807 (Non-immune + ZIKV + Isotype vs Non-immune + ZIKV + Anti-CD8, A Kruskal-Wallis one-way ANOVA)
	>0.9999 (Non-immune + ZIKV + Isotype vs DENV2-immune + ZIKV + Isotype, A Kruskal-Wallis one-way ANOVA)
	>0.9999 (Non-immune + ZIKV + Isotype vs DENV2-immune + ZIKV + Anti-CD8, A Kruskal-Wallis one-way ANOVA)
	0.0045 (Non-immune + ZIKV + Anti-CD8 vs DENV2-immune + ZIKV + Isotype, A Kruskal-Wallis one-way ANOVA)
	0.6130 (Non-immune + ZIKV + Anti-CD8 vs DENV2-immune + ZIKV + Anti-CD8, A Kruskal-Wallis one-way ANOVA)
	0.7222 (DENV2-immune + ZIKV + Isotype vs DENV2-immune + ZIKV + Anti-CD8, A Kruskal-Wallis one-way ANOVA)
Supplementary Fig. 3c	0.4807 (Non-immune + ZIKV + Isotype vs Non-immune + ZIKV + Anti-CD8, A Kruskal-Wallis one-way ANOVA)
	0.5538 (Non-immune + ZIKV + Isotype vs DENV2-immune + ZIKV + Isotype, A Kruskal-Wallis one-way ANOVA)
	>0.9999 (Non-immune + ZIKV + Isotype vs DENV2-immune + ZIKV + Anti-CD8, A Kruskal-Wallis one-way ANOVA)
	0.0045 (Non-immune + ZIKV + Anti-CD8 vs DENV2-immune + ZIKV + Isotype, A Kruskal-Wallis one-way ANOVA)
	0.1925 (Non-immune + ZIKV + Anti-CD8 vs DENV2-immune + ZIKV + Anti-CD8, A Kruskal-Wallis one-way ANOVA)
	>0.9999 (DENV2-immune + ZIKV + Isotype vs DENV2-immune + ZIKV + Anti-CD8, A Kruskal-Wallis one-way ANOVA)
Supplementary Fig. 3d	>0.9999 (Non-immune + ZIKV + Isotype vs Non-immune + ZIKV + Anti-CD4, A Kruskal-Wallis one-way ANOVA)
	0.3225 (Non-immune + ZIKV + Isotype vs DENV2-immune + ZIKV + Isotype, A Kruskal-Wallis one-way ANOVA)
	0.2233 (Non-immune + ZIKV + Isotype vs DENV2-immune + ZIKV + Anti-CD4, A Kruskal-Wallis one-way ANOVA)
	0.0416 (Non-immune + ZIKV + Anti-CD4 vs DENV2-immune + ZIKV + Isotype, A Kruskal-Wallis one-way ANOVA)
	0.0212 (Non-immune + ZIKV + Anti-CD4 vs DENV2-immune + ZIKV + Anti-CD4, A Kruskal-Wallis one-way ANOVA)
	>0.9999 (DENV2-immune + ZIKV + Isotype vs DENV2-immune + ZIKV + Anti-CD4, A Kruskal-Wallis one-way ANOVA)
Supplementary Fig. 3e	>0.9999 (Non-immune + ZIKV + Isotype vs Non-immune + ZIKV + Anti-CD4, A Kruskal-Wallis one-way ANOVA)
	0.3808 (Non-immune + ZIKV + Isotype vs DENV2-immune + ZIKV + Isotype, A Kruskal-Wallis one-way ANOVA)
	0.7370 (Non-immune + ZIKV + Isotype vs DENV2-immune + ZIKV + Anti-CD4, A Kruskal-Wallis one-way ANOVA)
	0.0148 (Non-immune + ZIKV + Anti-CD4 vs DENV2-immune + ZIKV + Isotype, A Kruskal-Wallis one-way ANOVA)
	0.0298 (Non-immune + ZIKV + Anti-CD4 vs DENV2-immune + ZIKV + Anti-CD4, A Kruskal-Wallis one-way ANOVA)
	>0.9999 (DENV2-immune + ZIKV + Isotype vs DENV2-immune + ZIKV + Anti-CD4, A Kruskal-Wallis one-way ANOVA)
Supplementary Fig. 3f	>0.9999 (Non-immune + ZIKV + Isotype vs Non-immune + ZIKV + Anti-CD4, A Kruskal-Wallis one-way ANOVA)
	0.2286 (Non-immune + ZIKV + Isotype vs DENV2-immune + ZIKV + Isotype, A Kruskal-Wallis one-way ANOVA)
	0.2390 (Non-immune + ZIKV + Isotype vs DENV2-immune + ZIKV + Anti-CD4, A Kruskal-Wallis one-way ANOVA)
	0.0718 (Non-immune + ZIKV + Anti-CD4 vs DENV2-immune + ZIKV + Isotype, A Kruskal-Wallis one-way ANOVA)
	0.0685 (Non-immune + ZIKV + Anti-CD4 vs DENV2-immune + ZIKV + Anti-CD4, A Kruskal-Wallis one-way ANOVA)
	>0.9999 (DENV2-immune + ZIKV + Isotype vs DENV2-immune + ZIKV + Anti-CD4, A Kruskal-Wallis one-way ANOVA)
Supplementary Fig. 3g	0.8043 (Non-immune + ZIKV + Anti-CD4 vs Non-immune + ZIKV + Anti-CD8, A Kruskal-Wallis one-way ANOVA)
	0.2603 (Non-immune + ZIKV + Anti-CD4 vs DENV2-immune + ZIKV + Anti-CD4, A Kruskal-Wallis one-way ANOVA)
	>0.9999 (Non-immune + ZIKV + Anti-CD4 vs DENV2-immune + ZIKV + Anti-CD8, A Kruskal-Wallis one-way ANOVA)
	0.0017 (Non-immune + ZIKV + Anti-CD8 vs DENV2-immune + ZIKV + Anti-CD4, A Kruskal-Wallis one-way ANOVA)
	0.1579 (Non-immune + ZIKV + Anti-CD8 vs DENV2-immune + ZIKV + Anti-CD8, A Kruskal-Wallis one-way ANOVA)
	>0.9999 (DENV2-immune + ZIKV + Anti-CD4 vs DENV2-immune + ZIKV + Anti-CD8, A Kruskal-Wallis one-way ANOVA)
Supplementary Fig. 3h	>0.9999 (Non-immune + ZIKV + Anti-CD4 vs Non-immune + ZIKV + Anti-CD8, A Kruskal-Wallis one-way ANOVA)
	0.0851 (Non-immune + ZIKV + Anti-CD4 vs DENV2-immune + ZIKV + Anti-CD4, A Kruskal-Wallis one-way ANOVA)
	>0.9999 (Non-immune + ZIKV + Anti-CD4 vs DENV2-immune + ZIKV + Anti-CD8, A Kruskal-Wallis one-way ANOVA)
	0.0075 (Non-immune + ZIKV + Anti-CD8 vs DENV2-immune + ZIKV + Anti-CD4, A Kruskal-Wallis one-way ANOVA)
	0.3762 (Non-immune + ZIKV + Anti-CD8 vs DENV2-immune + ZIKV + Anti-CD8, A Kruskal-Wallis one-way ANOVA)
	>0.9999 (DENV2-immune + ZIKV + Anti-CD4 vs DENV2-immune + ZIKV + Anti-CD8, A Kruskal-Wallis one-way ANOVA)
Supplementary Fig. 3i	0.8216 (Non-immune + ZIKV + Anti-CD4 vs Non-immune + ZIKV + Anti-CD8, A Kruskal-Wallis one-way ANOVA)
	0.2697 (Non-immune + ZIKV + Anti-CD4 vs DENV2-immune + ZIKV + Anti-CD4, A Kruskal-Wallis one-way ANOVA)
	>0.9999 (Non-immune + ZIKV + Anti-CD4 vs DENV2-immune + ZIKV + Anti-CD8, A Kruskal-Wallis one-way ANOVA)
	0.0019 (Non-immune + ZIKV + Anti-CD8 vs DENV2-immune + ZIKV + Anti-CD4, A Kruskal-Wallis one-way ANOVA)
	0.1647 (Non-immune + ZIKV + Anti-CD8 vs DENV2-immune + ZIKV + Anti-CD8, A Kruskal-Wallis one-way ANOVA)
	>0.9999 (DENV2-immune + ZIKV + Anti-CD4 vs DENV2-immune + ZIKV + Anti-CD8, A Kruskal-Wallis one-way ANOVA)
Supplementary Fig. 3j	>0.9999 (Non-immune + ZIKV + Anti-CD8 vs Non-immune + ZIKV + Anti-CD4+CD8, A Kruskal-Wallis one-way ANOVA)
	0.0341 (Non-immune + ZIKV + Anti-CD8 vs DENV2-immune + ZIKV + Anti-CD8, A Kruskal-Wallis one-way ANOVA)
	0.3617 (Non-immune + ZIKV + Anti-CD8 vs DENV2-immune + ZIKV + Anti-CD4+CD8, A Kruskal-Wallis one-way ANOVA)
	0.0139 (Non-immune + ZIKV + Anti-CD4+CD8 vs DENV2-immune + ZIKV + Anti-CD8, A Kruskal-Wallis one-way ANOVA)
	0.1550 (Non-immune + ZIKV + Anti-CD4+CD8 vs DENV2-immune + ZIKV + Anti-CD4+CD8, A Kruskal-Wallis one-way ANOVA)
	>0.9999 (DENV2-immune + ZIKV + Anti-CD8 vs DENV2-immune + ZIKV + Anti-CD4+CD8, A Kruskal-Wallis one-way ANOVA)
Supplementary Fig. 3k	>0.9999 (Non-immune + ZIKV + Anti-CD8 vs Non-immune + ZIKV + Anti-CD4+CD8, A Kruskal-Wallis one-way ANOVA)
	0.1918 (Non-immune + ZIKV + Anti-CD8 vs DENV2-immune + ZIKV + Anti-CD8, A Kruskal-Wallis one-way ANOVA)
	>0.9999 (Non-immune + ZIKV + Anti-CD8 vs DENV2-immune + ZIKV + Anti-CD4+CD8, A Kruskal-Wallis one-way ANOVA)
	0.0682 (Non-immune + ZIKV + Anti-CD4+CD8 vs DENV2-immune + ZIKV + Anti-CD8, A Kruskal-Wallis one-way ANOVA)
	>0.9999 (Non-immune + ZIKV + Anti-CD4+CD8 vs DENV2-immune + ZIKV + Anti-CD4+CD8, A Kruskal-Wallis one-way ANOVA)
	0.4937 (DENV2-immune + ZIKV + Anti-CD8 vs DENV2-immune + ZIKV + Anti-CD4+CD8, A Kruskal-Wallis one-way ANOVA)
Supplementary Fig. 3l	>0.9999 (Non-immune + ZIKV + Anti-CD8 vs Non-immune + ZIKV + Anti-CD4+CD8, A Kruskal-Wallis one-way ANOVA)
	0.1924 (Non-immune + ZIKV + Anti-CD8 vs DENV2-immune + ZIKV + Anti-CD8, A Kruskal-Wallis one-way ANOVA)
	0.0385 (Non-immune + ZIKV + Anti-CD8 vs DENV2-immune + ZIKV + Anti-CD4+CD8, A Kruskal-Wallis one-way ANOVA)
	0.2102 (Non-immune + ZIKV + Anti-CD4+CD8 vs DENV2-immune + ZIKV + Anti-CD8, A Kruskal-Wallis one-way ANOVA)
	0.0503 (Non-immune + ZIKV + Anti-CD4+CD8 vs DENV2-immune + ZIKV + Anti-CD4+CD8, A Kruskal-Wallis one-way ANOVA)
	>0.9999 (DENV2-immune + ZIKV + Anti-CD8 vs DENV2-immune + ZIKV + Anti-CD4+CD8, A Kruskal-Wallis one-way ANOVA)
Supplementary Fig. 6b	>0.9999 (DENV2-immune + WT + Mock vs DENV2-immune + WT + ZIKV + Isotype, A Kruskal-Wallis one-way ANOVA)
	<0.0001 (DENV2-immune + WT + Mock vs DENV2-immune + WT + ZIKV + Anti-CD8, A Kruskal-Wallis one-way ANOVA)
	<0.0001 (DENV2-immune + WT +Mock vs DENV2-immune + Cd8-/- + Mock, A Kruskal-Wallis one-way ANOVA)
	0.0119 (DENV2-immune + WT + Mock vs DENV2-immune + Cd8-/- + ZIKV, A Kruskal-Wallis one-way ANOVA)
	<0.0001 (DENV2-immune + WT + ZIKV + Isotype vs DENV2-immune + WT + ZIKV + Anti-CD8, A Kruskal-Wallis one-way ANOVA)
	0.0525 (DENV2-immune + WT + ZIKV + Isotype vs DENV2-immune + Cd8-/- + Mock, A Kruskal-Wallis one-way ANOVA)
	0.0098 DENV2-immune + WT + ZIKV + Isotype vs DENV2-immune + Cd8-/- + ZIKV, A Kruskal-Wallis one-way ANOVA)
	<0.0001 (DENV2-immune + WT + ZIKV + Anti-CD8 vs DENV2-immune + Cd8-/- + Mock, A Kruskal-Wallis one-way ANOVA)
	0.0148 (DENV2-immune + WT + ZIKV + Anti-CD8 vs DENV2-immune + Cd8-/- + ZIKV, A Kruskal-Wallis one-way ANOVA)
	<0.0001 (DENV2-immune + Cd8-/- + Mock vs DENV2-immune + Cd8-/- + ZIKV, A Kruskal-Wallis one-way ANOVA)
Supplementary Fig. 6C	>0.9999 (DENV2-immune + WT + Mock vs DENV2-immune + WT + ZIKV + Isotype, A Kruskal-Wallis one-way ANOVA)
	<0.0001 (DENV2-immune + WT + Mock vs DENV2-immune + WT + ZIKV + Anti-CD8, A Kruskal-Wallis one-way ANOVA)
	>0.9999 (DENV2-immune + WT +Mock vs DENV2-immune + Cd8-/- + Mock, A Kruskal-Wallis one-way ANOVA)
	0.0001 (DENV2-immune + WT + Mock vs DENV2-immune + Cd8-/- + ZIKV, A Kruskal-Wallis one-way ANOVA)
	<0.0001 (DENV2-immune + WT + ZIKV + Isotype vs DENV2-immune + WT + ZIKV + Anti-CD8, A Kruskal-Wallis one-way ANOVA)
	>0.9999 (DENV2-immune + WT + ZIKV + Isotype vs DENV2-immune + Cd8-/- + Mock, A Kruskal-Wallis one-way ANOVA)
	<0.0001 (DENV2-immune + WT + ZIKV + Isotype vs DENV2-immune + Cd8-/- + ZIKV, A Kruskal-Wallis one-way ANOVA)
	<0.0001 (DENV2-immune + WT + ZIKV + Anti-CD8 vs DENV2-immune + Cd8-/- + Mock, A Kruskal-Wallis one-way ANOVA)
	0.0030 (DENV2-immune + WT + ZIKV + Anti-CD8 vs DENV2-immune + Cd8-/- + ZIKV, A Kruskal-Wallis one-way ANOVA)
	<0.0001 (DENV2-immune + Cd8-/- + Mock vs DENV2-immune + Cd8-/- + ZIKV, A Kruskal-Wallis one-way ANOVA)
Supplementary Fig. 7b	0.5431 (Non-immune + ZIKV vs DENV2-immune + ZIKV, Two-tailed Mann-Whitney test)
Supplementary Fig. 7c	0.3205 (Non-immune + ZIKV vs DENV2-immune + ZIKV, Two-tailed Mann-Whitney test)
Supplementary Fig. 7d	0.0079 (Non-immune + ZIKV vs DENV2-immune + ZIKV, Two-tailed Mann-Whitney test)
Supplementary Fig. 7e	0.5187 (Non-immune + ZIKV vs DENV2-immune + ZIKV, Two-tailed Mann-Whitney test)
